# Supplementary material for: Intermolecular Structure Conversion-Based G4-TDF Nanostructures Functionalized μPADs for Fluorescent Determination of Potassium Ion in Serum
Source: Biosensors (Basel). 2025 Mar 31;15(4):223. doi: 10.3390/bios15040223 (PMC12024665; doi:10.3390/bios15040223)
Supplement: Supplementary file 1 [file biosensors-15-00223-s001.zip]

Archive with 1 entries (1 files):
- biosensors-3503364-supplementary.pdf
